# Supplementary material for: Characterization and Transcriptome Analysis of a Long-Chain n-Alkane-Degrading Strain Acinetobacter pittii SW-1
Source: Int J Environ Res Public Health. 2021 Jun 11;18(12):6365. doi: 10.3390/ijerph18126365 (PMC8296198; doi:10.3390/ijerph18126365)
Supplement: Supplementary file 1 [file ijerph-18-06365-s001.zip]

Archive with 1 entries (1 files):
- ijerph-1206756-supplementary.pdf
